# Supplementary material for: Hypoxia-Induced Extracellular Vesicles Derived from Human Umbilical Cord Mesenchymal Stem Cells Regulate Macrophage Polarization and Enhance Angiogenesis to Promote Diabetic Wound Healing
Source: Biomolecules. 2025 Oct 24;15(11):1504. doi: 10.3390/biom15111504 (PMC12650418; doi:10.3390/biom15111504)
Supplement: Supplementary file 1 [file biomolecules-15-01504-s001.zip]

Archive with 1 entries (1 files):
- biomolecules-3913761-supplementary.pdf
